# Supplementary material for: Food Authentication: Truffle (Tuber spp.) Species Differentiation by FT-NIR and Chemometrics
Source: Foods. 2020 Jul 13;9(7):922. doi: 10.3390/foods9070922 (PMC7405009; doi:10.3390/foods9070922)
Supplement: Supplementary file 1 [file foods-09-00922-s001.zip]

Archive with 1 entries (1 files):
- foods-853490-supplementary.pdf
